# Supplementary material for: CD8+ T cells specific for conserved coronavirus epitopes correlate with milder disease in patients with COVID-19
Source: Sci Immunol. 2021 Jul 1;6(61):eabg5669. doi: 10.1126/sciimmunol.abg5669 (PMC8975171; doi:10.1126/sciimmunol.abg5669)
Supplement: Supplementary file 3 — Data file S1 [file sciimmunol.abg5669_data_file_s1.zip › sciimmunol.abg5669_Data_file_S1.xlsx]

## Sheet: Fig.1
Fig. 1(F)	Quantification of SAv-pMHC2 fraction
SAv (Conc, µM)	SAv-pMHC2 fraction
	pMHC (4.0 µM)		pMHC (2.0 µM)		pMHC (1.0 µM)		pMHC (0.5 µM)
	Mean	SD	Mean	SD	Mean	SD	Mean	SD
0.1	0.02	0.1	0.03	0.054	0.12	0.066	0.41	0.045
0.25	0.02	0.019	0.07	0.079	0.47	0.038	0.71	0.092
0.5	0.04	0.015	0.21	0.027	0.81	0.034	0.66	0.088
0.75	0.09	0.039	0.52	0.004	0.72	0.031	0.44	0.004
1	0.18	0.081	0.71	0.04	0.61	0.013	0.31	0.039
1.25	0.22	0.089	0.73	0.035	0.42	0.033	0.27	0.046
1.5	0.41	0.032	0.54	0.077	0.22	0.035	0.16	0.066
1.75	0.5	0.082	0.42	0.065	0.17	0.044	0.14	0.095
2	0.57	0.003	0.38	0.043	0.13	0.007	0.09	0.02
Fig. 1(I)	pMHC quantification (ELISA absorbance values, 450nm)
log10 (pMHC, µM)	Mean	SD
0	1.179	0.06	Standard Curve
-0.302	0.879	0.056
-0.603	0.622	0.06
-0.904	0.463	0.09
-1.205	0.226	0.06
-1.506	0.072	0.045
-0.438	0.815	0.052	pMHC-spheromer
-0.552	0.759	0.08	SAv-pMHC2
Fig. 1(J)	SAv quantification (ELISA absorbance values, 450nm)
log10 (SAv, µM)	Mean	SD
0	1.378	0.05	Standard Curve
-0.302	1.115	0.08
-0.603	0.767	0.08
-0.904	0.466	0.1
-1.205	0.279	0.07
-1.506	0.094	0.05
-0.887	0.596	0.05	pMHC-spheromer
-1	0.388	0.05	SAv-pMHC2

## Sheet: Fig.2
Fig. 2(B)	Binding constant (M^(-1)) of TCR1 binding BHW58-A*02:01
	Monomer	Tetramer	Spheromer
Expt #1	389000	8310000	347000000
Expt #2	556000	7130000	313000000
Expt #3	503000	22500000	833000000
Expt #4	204000	36100000	427000000
Fig. 2(C)	Binding constant (M^(-1)) of TCR3 binding Protein III-DRB1*15:01
	Monomer	Tetramer	Spheromer
Expt #1	78100	885000	84100000
Expt #2	92600	2540000	311000000
Expt #3	53200	7580000	260000000
Expt #4	11400	2260000	61900000

## Sheet: Fig.3
Fig. 3(B)	Quantification of different multivalent formulations of BHW58-A*02:01 binding to the indicated T cell lines measured by flow cytometry
log10 (MHC, µM)	Tetramer
	Jurkat (MFI, log10)		TCR1 (MFI, log10)		TCR2 (MFI, log10)
	Mean	SD	Mean	SD	Mean	SD
0	2.953	0.082	4.009	0.183	3.206	0.05
-0.302	2.592	0.23	3.562	0.183	2.861	0.18
-0.603	2.568	0.02	3.266	0.188	2.463	0.171
-0.904	2.457	0.136	2.884	0.044	2.36	0.126
-1.205	2.395	0.245	2.551	0.175	2.323	0.246
-1.506	2.39	0.191	2.433	0.166	2.272	0.057
-1.807	2.381	0.11	2.308	0.049	2.241	0.147
-2.108	2.339	0.051	2.272	0.171	2.295	0.066
-2.409	2.31	0.121	2.25	0.215	2.26	0.152
log10 (MHC, µM)	Dextramer
	Jurkat (MFI, log10)		TCR1 (MFI, log10)		TCR2 (MFI, log10)
	Mean	SD	Mean	SD	Mean	SD
0	3.181	0.076	4.553	0.002	2.991	0.15
-0.302	2.819	0.015	4.302	0.121	2.768	0.181
-0.603	2.666	0.23	4.168	0.196	2.606	0.101
-0.904	2.762	0.148	3.874	0.009	2.455	0.122
-1.205	2.388	0.244	3.693	0.246	2.353	0.222
-1.506	2.366	0.038	3.477	0.181	2.246	0.11
-1.807	2.397	0.058	3.1	0.069	2.223	0.187
-2.108	2.341	0.065	2.85	0.152	2.207	0.023
-2.409	2.3	0.195	2.6	0.223	2.25	0.111
log10 (MHC, µM)	Spheromer
	Jurkat (MFI, log10)		TCR1 (MFI, log10)		TCR2 (MFI, log10)
	Mean	SD	Mean	SD	Mean	SD
0	2.983	0.185	4.925	0.051	3.013	0.165
-0.302	2.837	0.205	4.842	0.005	2.905	0.137
-0.603	2.633	0.08	4.611	0.096	2.548	0.021
-0.904	2.507	0.076	4.519	0.188	2.404	0.001
-1.205	2.515	0.12	4.448	0.093	2.373	0.25
-1.506	2.314	0.039	4.203	0.091	2.297	0.187
-1.807	2.366	0.194	4.009	0.247	2.27	0.179
-2.108	2.347	0.182	3.607	0.221	2.244	0.019
-2.409	2.3	0.046	3.16	0.105	2.26	0.043
Fig. 3(C)	The signal-to-noise ratio (S/N) of TCR1 binding to distinct BHW58-A*02:01 multivalent formulations
log10 (MHC, µM)	Tetramer		Dextramer		Spheromer
	Mean	SD	Mean	SD	Mean	SD
0	11.383	2.873	23.527	5.472	87.472	2.426
-0.302	9.333	2.313	30.35	7.304	101.286	3.972
-0.603	4.99	1.948	31.782	3.158	95.024	6.313
-0.904	2.672	0.955	12.964	3.269	102.48	5.745
-1.205	1.432	0.562	20.169	5.9	85.875	7.786
-1.506	1.107	0.237	12.923	3.624	77.441	12.606
-1.807	0.846	0.166	5.056	1.222	43.962	9.97
-2.108	0.858	0.214	3.233	0.919	18.199	5.37
-2.409	0.871	0.06	1.996	0.569	7.245	2.283
Fig. 3(E)	Quantification of different multivalent formulations of Protein III-DRB1*15:01 binding to the indicated T cell lines measured by flow cytometry
log10 (MHC, µM)	Tetramer
	Jurkat (MFI, log10)		TCR3 (MFI, log10)		TCR4 (MFI, log10)
	Mean	SD	Mean	SD	Mean	SD
0	2.924	0.065	3.993	0.123	2.715	0.197
-0.302	2.791	0.03	3.382	0.179	2.661	0.126
-0.603	2.683	0.092	3.023	0.068	2.67	0.076
-0.904	2.656	0.184	2.813	0.118	2.624	0.249
-1.205	2.655	0.012	2.743	0.063	2.652	0.167
-1.506	2.641	0.216	2.678	0.033	2.683	0.15
-1.807	2.654	0.082	2.632	0.201	2.633	0.108
-2.108	2.65	0.243	2.664	0.225	2.648	0.078
-2.409	2.61	0.085	2.564	0.018	2.66	0.093
log10 (MHC, µM)	Dextramer
	Jurkat (MFI, log10)		TCR3 (MFI, log10)		TCR4 (MFI, log10)
	Mean	SD	Mean	SD	Mean	SD
0	3.49	0.193	4.775	0.145	3.082	0.219
-0.302	3.18	0.026	4.589	0.138	2.98	0.071
-0.603	2.928	0.148	4.373	0.179	2.858	0.084
-0.904	2.759	0.25	4.168	0.027	2.738	0.087
-1.205	2.702	0.245	3.853	0.165	2.682	0.225
-1.506	2.705	0.088	3.604	0.114	2.678	0.235
-1.807	2.832	0.194	3.384	0.004	2.639	0.08
-2.108	2.652	0.103	2.994	0.126	2.671	0.099
-2.409	2.58	0.132	2.634	0.012	2.55	0.087
log10 (MHC, µM)	Spheromer
	Jurkat (MFI, log10)		TCR3 (MFI, log10)		TCR4 (MFI, log10)
	Mean	SD	Mean	SD	Mean	SD
0	3.113	0.076	4.902	0.088	2.969	0.035
-0.302	3.022	0.009	4.831	0.112	2.905	0.046
-0.603	2.844	0.157	4.69	0.139	2.657	0.055
-0.904	2.721	0.062	4.412	0.241	2.688	0.16
-1.205	2.501	0.212	4.078	0.109	2.64	0.041
-1.506	2.554	0.123	3.951	0.04	2.698	0.244
-1.807	2.655	0.199	3.665	0.086	2.687	0.2
-2.108	2.643	0.09	3.401	0.16	2.677	0.223
-2.409	2.587	0.217	3.06	0.08	2.58	0.206
Fig. 3(F)	The signal-to-noise ratio (S/N) of TCR3 binding to distinct Protein III-DRB1*15:01 multivalent formulations
log10 (MHC, µM)	Tetramer		Dextramer		Spheromer
	Mean	SD	Mean	SD	Mean	SD
0	11.713	1.575	19.263	3.162	61.545	8.282
-0.302	3.9	1.79	25.6	7.786	64.688	9.434
-0.603	2.19	0.926	27.888	6.13	70.193	5.343
-0.904	1.439	0.543	25.658	1.565	49.105	4.449
-1.205	1.227	0.21	14.144	3.47	37.882	6.427
-1.506	1.09	0.191	7.925	1.727	24.947	3.579
-1.807	0.952	0.243	3.552	0.953	10.238	4.774
-2.108	1.034	0.108	2.201	0.589	5.723	1.808
-2.409	0.899	0.085	1.133	0.274	2.972	0.921

## Sheet: Fig.4
Fig. 4(C)	Frequency of epitope-specific (M1) cells per total CD8+ T cells detected in healthy individuals (n=7) using either tetramer or spheromer
Tetramer	Spheromer
0.00028	0.00278597
0.00172898	0.003018
0.00013035	0.002
0.0012	0.00788
0.00106123	0.0041606
0.00024746	0.000765
0.00041	0.0009484
Mean data of two technical replicates
Two-tailed, matched-pairs Wilcoxon signed-rank test (p=0.015)
Fig. 4(D)	Frequency of epitope-specific (pp65) cells per total CD8+ T cells detected in healthy individuals (n=7) using either tetramer or spheromer
Tetramer	Spheromer
0.000367	0.00098
0.00106123	0.0052606
0.00054746	0.002484
0.00025	0.001484
0.00116123	0.0071606
0.00084746	0.00878
0.0001845	0.00072
Mean data of two technical replicates
Two-tailed, matched-pairs Wilcoxon signed-rank test (p=0.016)
Fig. 4(E)	TRBV gene enrichment for influenza-M1 specificity
Tetramer vs Spheromer				Dextramer vs Spheromer				Tetramer vs Dextramer
TRBV	log2 (FC)	-log10 (p-value)		TRBV	log2 (FC)	-log10 (p-value)		TRBV	log2 (FC)	-log10 (p-value)
TRBV19	-1.43793	9.46054		TRBV19	-1.20318	8.23316		TRBV30	-2.7556	10.8092
TRBV5-1	3.83841	4.76081		TRBV28	2.59684	3.85649		TRBV4-1	-1.43721	4.38965
TRBV12-3	2.2321	3.58162		TRBV6-1	2.71274	2.41856		TRBV5-1	2.98425	3.85132
TRBV2	3.44447	3.44512		TRBV12-3	2.18195	2.23313		TRBV27	1.3507	3.22255
TRBV28	2.07004	3.05393		TRBV3-1	1.27667	1.61066		TRBV11-2	3.26171	2.50967
TRBV3-1	2.43976	2.55403		TRBV2	1.23018	1.56331		TRBV29-1	-0.77382	1.79146
TRBV30	-1.78987	2.28095		TRBV10-3	1.57755	1.49832		TRBV2	2.21429	1.68868
TRBV6-1	1.85008	1.87271		TRBV18	-2.57085	1.25368		TRBV5-6	1.67205	1.36285
TRBV10-3	2.68719	1.79868		TRBV5-1	0.854165	1.08689		TRBV12-3	1.05015	1.29804
TRBV11-2	3.09452	1.40569		TRBV6-5	0.80032	1.05628		TRBV4-2	-0.994789	1.17816
TRBV4-1	-1.20451	1.25727		TRBV5-6	-2.18215	0.938911		TRBV19	-0.234751	1.07938
TRBV6-2	1.51796	1.10677		TRBV24-1	-2.09058	0.774363		TRBV7-6	-0.876922	0.997547
TRBV6-4	2.09217	1.05435		TRBV30	0.965731	0.706129		TRBV3-1	1.1631	0.817728
TRBV6-5	0.900649	0.98056		TRBV14	0.891053	0.674678		TRBV5-4	1.52806	0.706237
TRBV18	-2.26363	0.932939		TRBV6-2	0.725405	0.628751		TRBV20-1	0.357832	0.589828
TRBV27	0.991254	0.899664		TRBV7-9	0.448919	0.57663		TRBV6-2	0.792551	0.579702
TRBV14	1.09012	0.514688		TRBV6-4	0.888743	0.540936		TRBV7-3	-0.609118	0.535451
TRBV29-1	-0.577582	0.486654		TRBV4-2	0.687385	0.42995		TRBV24-1	0.83881	0.505383
TRBV7-6	-0.936521	0.38757		TRBV7-2	-0.748461	0.401736		TRBV7-9	-0.316535	0.454523
TRBV20-1	0.344995	0.354639		TRBV27	-0.359445	0.318766		TRBV10-3	1.10964	0.407337
TRBV9	-0.61416	0.31365		TRBV5-4	-1.45084	0.299889		TRBV6-4	1.20343	0.40467
TRBV4-3	0.599965	0.269835		TRBV29-1	0.196238	0.216782		TRBV7-2	0.499782	0.368227
TRBV7-3	-0.668717	0.24739		TRBV4-1	0.23271	0.178881		TRBV15	0.452144	0.31859
TRBV24-1	-1.25177	0.173734		TRBV9	-0.480605	0.170281		TRBV4-3	0.440214	0.245539
TRBV7-9	0.132384	0.128323		TRBV4-3	0.159751	0.0968857		TRBV18	0.307221	0.207387
TRBV4-2	-0.307404	0.0953594		TRBV15	-0.374142	0.0907147		TRBV28	0.173201	0.117136
TRBV10-2	0.0772195	0		TRBV10-2	-0.444083	0		TRBV9	-0.133555	0.11556
TRBV13	0.0774787	0		TRBV11-2	-0.167195	0		TRBV25-1	-0.125568	0.0989464
TRBV15	0.0780025	0		TRBV13	0.0727563	0		TRBV6-5	0.100329	0.0525761
TRBV25-1	-0.246809	0		TRBV20-1	-0.0128374	0		TRBV10-2	0.521302	0
TRBV5-4	0.0772195	0		TRBV25-1	-0.121241	0		TRBV13	0.00472241	0
TRBV5-6	-0.510095	0		TRBV6-6	-0.238514	0		TRBV14	0.199068	0
TRBV6-6	-0.14702	0		TRBV7-3	-0.0595993	0		TRBV6-1	0.137339	0
TRBV7-2	-0.248679	0		TRBV7-6	-0.0595993	0		TRBV6-6	0.0914946	0
Fig. 4(F)	Distribution of spheromer derived, influenza-M1 specific TCR motifs identified by GLIPH2
	Number		Motifs
Shared with Tetramer	6		(EVTE,I-RSSYE,SLAGSS-E,SQD-GYE,ST-SGTE,STRSG-E)
Shared with Dextramer	28		(-IRAAET,-SGAE,FMG,GSTP,GTEG,NAYN,R-GAE,RS-AE,RSGH,RSSH,S-GGE,S-GLNTE,S-RSNQP,S-RSSDE,S-YE,SDFG,SIFSGG-NE,SIRAAE-,SIRS-EK,SIRS-ET,SIRS-HE,SIRSSH-,SIRSTE-,SKRSS-E,SL-AGET,SMRSS-T,SPGTG-YE,TTNS)
Shared with Tetramer+Dextramer	102		(-IRSSYE,FGGA,FGQG,GDSV,IEE,IF,IFS,IFSG,IRA,IRAA,IRS,IRSA,IRSD,IRSS,IRST,IYS,IYST,KRS,KRSS,MR,MRS,MRSS,QRST,RAAY,RSA,RSAG,RSAY,RSG-E,RSGE,RSSD,RSSE,RSTD,RSTG,S-GLYG,S-GSYG,S-RAAGE,S-RAAYE,S-RASYE,S-RATGE,S-RGSGE,S-RSAYE,S-RSDEK,S-RSGET,S-RSGTE,S-RSSDT,S-RSSET,S-RSSGE,S-RSSYE,S-RSTDT,S-RSTGE,SG-STDT,SGRSTD-,SI,SI-SGSYNE,SI-SSET,SI-SSYE,SI-STDT,SI-STGE,SIF,SIFS,SIG-YG,SIGL-G,SIGS,SILA,SIM,SIMG,SIR,…
Unique to Spheromer	11		(G-SG,AAYE,GGAS,GGIS,RSGA,RSS,RSSY,RST,SGGV,TDE,TEG)
Fig. 4(G)	TRBV gene enrichment for HCMV-pp65 specificity
Tetramer vs Spheromer				Dextramer vs Spheromer				Tetramer vs Dextramer
TRBV	log2 (FC)	-log10 (p-value)		TRBV	log2 (FC)	-log10 (p-value)		TRBV	log2 (FC)	-log10 (p-value)
TRBV6-5	-2.66554	7.75226		TRBV16	2.74013	2.17113		TRBV6-5	-2.07309	14.0678
TRBV12-3	2.07143	4.17344		TRBV7-2	1.13746	1.8202		TRBV7-9	2.06873	3.7731
TRBV7-9	2.39335	3.99611		TRBV5-1	-1.54938	1.76116		TRBV7-2	-1.28843	3.26549
TRBV2	1.91942	2.00761		TRBV12-3	0.753549	1.75332		TRBV12-3	1.31788	2.52201
TRBV15	-3.15097	1.89467		TRBV15	-2.68986	1.51523		TRBV11-2	2.23819	2.07466
TRBV3-1	2.24135	1.85032		TRBV2	0.794576	1.11832		TRBV5-1	1.20577	1.86548
TRBV19	1.39335	1.72844		TRBV20-1	-0.54573	0.974659		TRBV3-1	1.66917	1.50206
TRBV16	2.65639	3.11102		TRBV7-9	0.524622	0.922425		TRBV7-3	-1.21414	1.44064
TRBV11-2	2.07832	2.03751		TRBV9	-0.996837	0.894633		TRBV27	-0.5167	1.40384
TRBV30	-1.45909	0.917817		TRBV6-2	0.780771	0.82389		TRBV10-1	-1.79423	1.32898
TRBV24-1	-2.34361	0.784367		TRBV30	-1.2329	0.800877		TRBV5-6	1.51892	1.22053
TRBV20-1	-0.531239	0.685172		TRBV5-6	-1.4475	0.764562		TRBV19	0.925138	1.21429
TRBV27	-0.459089	0.589447		TRBV19	0.468216	0.688059		TRBV2	1.12485	1.02225
TRBV6-4	1.24135	0.418538		TRBV6-1	0.687661	0.552713		TRBV13	-0.931737	0.889494
TRBV7-3	-0.928574	0.414625		TRBV3-1	0.572184	0.539049		TRBV9	0.653225	0.769848
TRBV6-2	0.656388	0.359339		TRBV4-3	-1.27977	0.484179		TRBV29-1	0.501222	0.692023
TRBV10-3	-0.928574	0.306504		TRBV12-5	0.822591	0.476039		TRBV6-1	-0.616236	0.68933
TRBV4-2	0.656388	0.282684		TRBV6-6	-1.64454	0.436835		TRBV11-1	-1.25367	0.612392
TRBV13	-0.758649	0.265739		TRBV24-1	-1.67491	0.434761		TRBV24-1	-0.668703	0.611577
TRBV7-6	-0.66554	0.235097		TRBV6-5	-0.592447	0.421097		TRBV15	-0.461108	0.602556
TRBV4-1	0.463743	0.225127		TRBV4-2	0.450622	0.375034		TRBV4-3	0.614231	0.358914
TRBV12-5	0.656388	0.191267		TRBV10-3	-1.06723	0.360972		TRBV18	0.833797	0.31835
TRBV10-1	-1.34361	0.184748		TRBV11-1	0.910054	0.35632		TRBV28	-0.200554	0.282142
TRBV6-6	-1.34361	0.184748		TRBV6-4	0.588125	0.339293		TRBV30	-0.226185	0.277474
TRBV18	0.656388	0.166238		TRBV28	0.235454	0.278404		TRBV4-1	0.346247	0.211784
TRBV29-1	0.241351	0.158796		TRBV10-1	0.450622	0.268563		TRBV12-5	-0.166203	0.154758
TRBV4-3	-0.66554	0.147797		TRBV7-6	-0.5818	0.178636		TRBV6-4	0.653225	0.116992
TRBV14	0.33446	0.130336		TRBV29-1	-0.259871	0.173151		TRBV6-2	-0.124382	0.0734812
TRBV5-4	0.33446	0.130336		TRBV7-3	0.285563	0.132843		TRBV7-6	-0.0837405	0.0643672
TRBV5-1	-0.343612	0.111343		TRBV13	0.173088	0.125731		TRBV10-3	0.138652	0
TRBV9	-0.343612	0.101387		TRBV14	0.0771635	0.102061		TRBV14	0.257296	0
TRBV7-2	-0.150967	0.0677929		TRBV5-4	0.0771635	0.102061		TRBV16	-0.0837405	0
TRBV11-1	-0.343612	0		TRBV27	0.0576107	0.0980893		TRBV20-1	0.0144914	0
TRBV28	0.0348997	0		TRBV11-2	-0.259871	0.0798439		TRBV4-2	0.205766	0
TRBV5-6	0.0714256	0		TRBV4-1	0.117496	0.077874		TRBV5-4	0.257296	0
TRBV6-1	0.0714256	0		TRBV18	-0.177409	0		TRBV6-6	0.300923	0
Fig. 4(H)	Distribution of spheromer derived, HCMV-pp65 specific TCR motifs identified by GLIPH2
	Number		Motifs
Shared with Tetramer	4		(SFQ-YTE,S-QTGTGNYG,SQLW,S-VTE)
Shared with Dextramer	27		(RD-TGNG,SDS-E,SSG-SYNE,S-GDE,YREN,SL-QGYE,SPGT-NTDT,SLG-IDE,SFG-YNE,S-GLYE,S-NYE,T-SGNE,DGIS,SS-DE,RD-ASAYNE,-QYSGNT,-QET,SFTD-,LAG-TDT,S-GNE,SLAGG-E,SG-NE,S-GQGYE,SSG-E,YYSG,SYN-E,S-DGAYNE)
Shared with Tetramer+Dextramer	19		(LWET,YQT,SLE-FTE,YYS,QLWE,AYYG,S-SYE,SYQT,S-QTGASYG,SYQTGA-YG,SSV-E,LWE,QLW,YQTG,QTGA,FVGG,SLEG-TE,S-QGYTE,PQTG)
Unique to Spheromer	5		(G-LAGD,S-GGSYNE,LLN,SFGQ,YHR)
Fig. 4(J)	Activation was measured by CD69 expression
Irrelevant peptide	Cognate peptide (M1)
2713	43688
2457	45768
2130	36654
Two-tailed, paired t-test (p=0.004)
Fig. 4(L)	Activation was measured by CD69 expression
Irrelevant peptide	Cognate peptide (pp65)
11394	227737
9627	203164
8256	198764
Two-tailed, paired t-test (p=0.001)
Fig. 4(M)	Binding constant (M^(-1)) of M1-A*02:01 to the indicated TCRs
	Reference TCR (JM22)	M1-Sphr TCR1
Expt #1	289000	18100
Expt #2	586000	32600
Expt #3	613000	23200
Expt #4	684000	10400
Fig. 4(N)	Binding constant (M^(-1)) of pp65-A*02:01 to the indicated TCRs
	Reference TCR (C25)	pp65-Sphr TCR1
Expt #1	989000	63100
Expt #2	926000	52600
Expt #3	303000	23200
Expt #4	754000	19400

## Sheet: Fig.5
Fig. 5(A)	The sequence conservation of SARS-CoV-2 epitopes across seasonal hCoVs.
	The values used for generating the plot is given in Supplementary Table 3
Fig. 5(C)	Frequency of SARS-CoV-2 specific cells per total CD8+ T cells detected in unexposed individuals (n=5) using spheromer
P1	P2	P3	P4	P5	P6	P7	P8	P9	P10	P11	P12	P13	P14	P15	P16	P17	P18	P19	P20	P21	P22	P23	P24	P25	HCMV-pp65	Influenza-M1
2.86e-06	2.27e-06	2.08e-05	4.09e-06	0.0001086	4.7e-06	2.77e-05	4.38e-06	3.9e-06	0.000125	5.8e-06	1.39e-05	6.4e-05	7.96e-06	4.69e-06	1.2e-06	6.9e-05	6.5e-05	4.44e-06	2.77e-06	1.1e-06	3.42e-06	2.974e-05	8.58e-07	8.6e-07	0.00098	0.002
8.9e-06	8.99e-06	1.53e-06	3.71e-06	6.009e-05	1.34e-06	2.96e-06	1.256e-05	5.31e-06	9e-06	6.18e-06	9.1e-06	6.86e-06	3.55e-06	5.54e-06	1.93e-06	2.4e-05	2.2e-05	8.7e-07	9.33e-07	5.98e-06	2.68e-06	8.58e-06	2.15e-06	7.05e-07	0.0052606	0.00278597
1.355e-05	1.05e-06	1.19e-05	6.4e-07	8.84e-06	9.5e-07	1.25e-05	8.53e-06	6.8e-06	9.2e-05	8.79e-06	5.02e-05	1.92e-05	1.882e-05	1.7e-06	8.2e-07	9.1e-05	4.1e-06	6.1e-07	4.86e-06	6.3e-07	5.99e-06	2.84e-06	1.4e-06	3.1e-06	0.002484	0.003018
1.95e-05	4.54e-06	6.39e-06	4.71e-06	0.0001857	2.89e-06	6.38e-06	5.13e-06	2.4e-06	5.7e-05	3.52e-06	3.2e-06	2.2e-05	4.61e-06	3.39e-06	4.66e-06	9.88e-06	9.1e-06	1.52e-06	7.8e-07	1.95e-06	1.264e-05	1.944e-05	3.79e-06	6.8e-06	0.00878	0.00788
6.3e-06	6.31e-06	8.2e-06	8.24e-06	2.863e-05	2.04e-05	3.6e-05	1.22e-06	7.9e-07	1.1e-05	2.08e-06	3.88e-05	4.2e-06	2.89e-06	7.2e-07	6.47e-06	1.43e-05	1.48e-05	6.55e-06	4.8e-07	4.97e-06	1.73e-06	3.56e-06	5.58e-06	2.4e-06	0.0071606	0.0041606
																									0.001484	0.0009484
																									0.00072	0.000765

## Sheet: Fig.6
Fig. 6(B)	Correlation between the fraction of co-stained CD8+ T cells and the average sequence similarity of SARS-CoV-2 epitopes with hCoVs in healthy, unexposed individuals (n=3)
Peptide ID	Avg. sequence similarity (%)	Percentage double-positive of total pMHC+ T cells
		Mean	SD
P1	69.45	3.04	5.24
P5	97.23	83.73	9.97
P10	88.89	36.2	6.16
P12	77.78	41.78	4.74
P17	77.78	64.71	9.31
Fig. 6(C)	Correlation between the average sequence similarity of SARS-CoV-2 epitopes with hCoVs and the baseline frequency of SARS-CoV-2 epitope specific CD8+ T cells in healthy, unexposed individuals (n=5)
Peptide ID	Avg. sequence similarity (%)	Frequency of SARS-CoV-2 specific cells per total CD8+ T cells
		Mean	SD
P1	69.44	1.0222e-05	6.4901e-06
P2	58.33	4.632e-06	3.1712e-06
P3	63.89	9.764e-06	7.2108e-06
P4	63.89	4.278e-06	2.7146e-06
P5	97.22	7.8372e-05	7.0845e-05
P6	66.66	6.056e-06	8.1536e-06
P7	75	1.7108e-05	1.4191e-05
P8	58.33	6.364e-06	4.3302e-06
P9	61.11	3.84e-06	2.3613e-06
P10	94.44	5.88e-05	5.0628e-05
P11	55.55	5.274e-06	2.5854e-06
P12	80.55	2.304e-05	2.0356e-05
P13	94.44	2.3252e-05	2.4032e-05
P14	61.11	7.566e-06	6.5867e-06
P15	55.55	3.208e-06	2.0082e-06
P16	61.11	3.016e-06	2.446e-06
P17	77.77	4.1636e-05	3.6236e-05
P18	66.66	2.3e-05	2.4406e-05
P19	55.55	2.798e-06	2.5938e-06
P20	47.22	1.9646e-06	1.8509e-06
P21	47.22	2.926e-06	2.4012e-06
P22	38.89	5.292e-06	4.4016e-06
P23	66.66	1.2832e-05	1.1548e-05
P24	55.55	2.7556e-06	1.9269e-06
P25	38.89	2.773e-06	2.4698e-06
Pearson correlation (r = 0.81, p < 0.0001)
Fig. 6(E)	Correlation between the average sequence similarity of SARS-CoV-2 epitopes with hCoVs and size of the largest TCR clone of the corresponding specificity
Peptide ID	Avg. sequence similarity (%)	Size of largest TCR clone
P1	69.44	4
P2	58.33	2
P3	63.89	2
P4	63.89	2
P5	97.22	17
P6	66.66	5
P7	75	4
P8	58.33	2
P9	61.11	2
P10	94.44	25
P11	55.55	2
P12	80.55	10
P13	94.44	7
P14	61.11	1
P15	55.55	3
P16	61.11	1
P17	77.77	10
P18	66.66	2
P19	55.55	1
P20	47.22	3
P21	47.22	1
P22	38.89	1
P23	66.66	1
P24	55.55	2
P25	38.89	2
Pearson correlation (r = 0.77, p < 0.0001)

## Sheet: Fig.7
Fig. 7(B)	Quantification of SARS-CoV-2 specific CD8+ T cells across the naïve and memory subsets in healthy, unexposed individuals (n=5)
Peptide ID	Naïve		CM		EM		TEMRA
	Mean	SD	Mean	SD	Mean	SD	Mean	SD
P1	72	7.2	18	4.9	8	1.1	2	2.4
P2	78	1.8	16	3.4	4	4.6	2	3.2
P3	68	7.3	22	6.6	5	8.1	5	7.8
P4	53	4.9	28	2.2	18	4	1	3.7
P5	7	4.1	69	9.6	20	6.8	4	4
P6	45	9.7	35	2.1	15	6.5	5	1
P7	10	2.9	70	1	16	9	4	2.8
P8	83	5.8	10	6.1	4	4.8	3	3.9
P9	42	8.4	40	4.7	10	4.5	8	9.3
P10	5	8	73	8.9	17	2.2	5	6.7
P11	80	3.5	8	2.4	8	9.6	4	1.1
P12	14	4.4	62	8.6	20	1.7	4	9.2
P13	12	6.2	73	6.6	14	2.1	1	5.9
P14	36	2.4	42	0.1	14	9.7	8	0.1
P15	38	4.5	51	1.9	6	2	5	9.2
P16	43	1.2	47	5.8	8	5.9	2	4.7
P17	7	6.9	78	7.4	12	3	3	7.5
P18	21	3.4	62	4.5	10	8.9	7	1.3
P19	64	4.1	21	2.9	11	2.3	4	5.9
P20	48	4	38	5.1	9	7.4	5	8.6
P21	77	3.8	18	8.1	4	2.1	1	6.3
P22	71	2	27	4.8	1	8.9	1	6.5
P23	23	6.6	58	4	17	9.6	2	9.7
P24	41	9.3	41	7.3	13	5.1	5	4.6
P25	50	7.4	40	7	7	6.6	3	3.2
Fig. 7(C)	Correlation between the average sequence similarity of SARS-CoV-2 epitopes across hCoVs and the frequency of memory (non-naïve) CD8+ T cells
Peptide ID	Avg. sequence similarity (%)	Percentage of SARS-CoV-2 specific memory T cells
		Mean	SD
P1	69.44	28	8.4
P2	58.33	22	11.2
P3	63.89	32	22.5
P4	63.89	47	9.9
P5	97.22	93	10.4
P6	66.66	55	9.6
P7	75	90	12.8
P8	58.33	17	14.8
P9	61.11	58	18.5
P10	94.44	95	7.8
P11	55.55	20	13.1
P12	80.55	86	19.5
P13	94.44	88	14.6
P14	61.11	64	9.9
P15	55.55	62	13.1
P16	61.11	57	16.4
P17	77.77	93	11.9
P18	66.66	79	14.7
P19	55.55	36	11.1
P20	47.22	52	8.1
P21	47.22	23	10.5
P22	38.89	29	12.2
P23	66.66	77	23.3
P24	55.55	59	7
P25	38.89	50	6.8
Pearson correlation (r = 0.72, p < 0.0001)

## Sheet: Fig.8
The frequency of SARS-CoV-2 epitope specific CD8+ T cells across unexposed individuals (n=5) and COVID-19 patients with mild (n=13) and severe (n=11) symptoms
The data for epitope specific frequencies in unexposed individuals is same as Fig. 5C
Fig. 8(A)	ORF1ab
Peptide ID	Mild (n=13)													Severe (n=11)
P1	2.14672e-05	2.25978e-06	3.62484e-05	1.38641e-05	8.64e-06	6.1925e-05	4.70311e-05	4.41647e-05	7.55959e-06	3.72698e-05	5.01457e-06	2.74517e-06	1.4473e-06	0.000113824	3.50051e-05	1.77534e-05	6.40459e-05	0.000202371	0.000439334	0.000248526	4.11432e-05	5.0664e-05	2.86465e-05	0.00010075
P2	8.0765e-06	2.08e-06	2.6033e-06	6.76e-06	6.48e-06	7.9226e-06	2.4722e-06	3.4908e-06	9.68e-06	3.5053e-06	2.4795e-06	9.43e-07	2.9888e-06	1.06e-06	9.1032e-06	3.6071e-06	6.7939e-06	5.7783e-06	5.2131e-06	2.7241e-06	5.6974e-06	6.9451e-06	4.3687e-06	1.5e-06
P3	1.91212e-06	8.79512e-06	5.48146e-06	2.61999e-05	9.98991e-06	6.49508e-06	6.43455e-05	2.80924e-05	2.50371e-06	3.42882e-05	2.68079e-05	5.91578e-05	3.55e-06	4.32665e-05	9.67005e-05	8.12402e-05	3.14427e-06	6.40578e-06	1.27556e-05	4.55905e-05	5.76436e-05	6.86059e-05	3.19728e-05	4.53496e-05
P4	8.6734e-07	5.64e-06	1.31476e-06	9.33846e-06	8.97001e-06	1.01734e-06	5.61529e-06	1.68585e-06	1.60803e-06	5.9216e-06	4.75151e-06	3.95328e-06	7.22331e-06	8.95529e-06	6.34237e-06	1.83e-05	8.72973e-06	8.95e-07	3.17e-06	5.78738e-06	6.67388e-06	2.27e-06	1.21203e-06	4.12332e-06
P5	0.00081121	0.000449534	0.000300717	0.000511549	0.000273106	8.19458e-05	0.000793696	0.000116973	9.20877e-05	0.000308607	0.000531291	7.63e-05	0.000634942	1.13219e-05	5.84003e-05	2.87275e-05	6.44439e-06	3.2894e-05	1.62529e-05	1.34937e-05	7.4528e-06	9.57957e-06	7.7359e-06	1.31649e-05
P6	9.55731e-06	6.89e-06	2.64e-05	2.22085e-06	5.14532e-06	4.13505e-06	2.08e-06	5.91884e-06	7.17103e-06	3.75e-06	4.94221e-06	2.81e-05	1.54e-06	4.05242e-06	5.63598e-06	9.00172e-06	2.43e-06	7.36631e-06	1.02e-05	9.06e-07	1.6e-06	8.60342e-06	2.59045e-06	4.121e-06
P7	1.01937e-05	6.10849e-05	5.09964e-05	2.47493e-05	2.063e-05	3.81273e-05	0.000129682	8.60664e-06	9.01029e-05	0.00015172	3.03475e-05	0.000107377	4.22957e-05	3.2059e-05	2.36867e-05	3.64685e-05	7.99843e-05	8.73811e-06	7.37477e-06	9.79046e-06	6.85176e-05	4.65348e-05	1.99381e-05	5.1745e-05
P8	9.6e-06	4.47055e-06	1.36e-05	1.88e-06	5.67199e-06	2.46e-05	8.95694e-06	9.07e-06	9.80841e-07	3.39047e-06	6.21894e-06	6.38298e-06	2.6385e-06	9.38118e-05	4.43408e-05	7.85017e-05	0.000154	8.91721e-05	1.08489e-05	7.99e-05	2.76401e-05	6.66861e-05	0.000317639	0.000211259
P9	3.1659e-06	4.9663e-06	8.1642e-06	2.3676e-06	6.029e-06	7.5147e-07	8.1183e-07	8.7828e-06	8.1164e-06	4.4932e-06	7.0476e-06	2.4969e-06	2.6e-06	1.16e-06	7.374e-06	4.2689e-06	8.92e-07	3.9297e-06	9.41e-07	2.47e-06	2.1106e-06	8.2326e-06	7.6339e-06	8.9062e-06
P10	0.000384536	0.000255151	9.42447e-05	8.95509e-05	5.17622e-05	4.15077e-05	4.13134e-05	0.000200557	0.000211546	0.000494196	0.000527136	3.16805e-05	7.00014e-05	3.8164e-06	9.19e-06	3.04004e-05	8.31393e-06	7.55251e-06	1.12168e-05	3.00893e-05	4.64882e-05	2.72179e-05	0.000156048	4.70183e-05
P11	8.0732e-06	9.8769e-07	4.6935e-06	1.5827e-06	6.8914e-06	9.97e-07	6.5092e-06	7.4188e-06	5.6558e-06	2.603e-06	8.0734e-06	4.4348e-06	7.0256e-07	3.2e-06	9.6662e-06	1.2585e-06	7.23e-06	4.5858e-06	1.66e-06	5.72e-06	8.907e-06	2.4379e-06	2.2301e-06	6.8641e-06
P12	0.000219864	0.000201516	0.000367	3.52847e-05	5.45e-05	5.01731e-05	9.37663e-05	4.11565e-05	0.000279067	8.62458e-05	0.000106658	7.9011e-05	0.000425144	8.46724e-06	4.40093e-06	5.17301e-06	9.91e-06	2.31409e-05	3.41445e-06	5.7871e-06	3.35262e-05	1.56356e-05	4.10693e-05	7.81467e-06
P13	4.83203e-05	2.15049e-05	4.89728e-05	1.46424e-05	6.09682e-05	9.23814e-05	9.74948e-06	1.43864e-05	3.92539e-05	8.94116e-05	1.77881e-05	9.42171e-06	5.27942e-05	1.78062e-05	5.80997e-05	3.86233e-05	7.20851e-05	6.28775e-05	7.89641e-06	8.72046e-06	1.70939e-05	6.52994e-05	3.86486e-05	5.23285e-05
The adjusted p-value as determined by Dunn’s test corrected for multiple comparisons between mild and severe COVID-19 patients is reported for specificities with a significant difference in the associated figure
Fig. 8(B)	S
Peptide ID	Mild (n=13)													Severe (n=11)
P14	8.72799e-06	7.05644e-05	6.78248e-05	9.50427e-05	6.1611e-05	8.81874e-05	7.26764e-06	6.63213e-05	5.76972e-05	1.5973e-05	5.31684e-05	2.28265e-05	9.25275e-05	8.66253e-05	1.04097e-05	9.74415e-05	2.56441e-05	8.2891e-06	7.46129e-05	2.08836e-05	4.85682e-05	7.8e-06	6.87123e-05	3.7116e-05
P15	6.4486e-06	9.41946e-06	2.43e-06	4.99204e-06	6.70073e-06	2.40661e-06	9.00585e-07	5.30312e-06	9.2826e-06	2.12688e-06	1.89e-06	6.26535e-06	3.17e-06	7.19e-06	7.5e-06	5.80849e-06	6.24314e-06	4.38841e-06	3.43e-06	1.61401e-06	1.46087e-06	9.06e-07	4.42436e-06	2.32299e-06
P16	7.9516e-05	4.8327e-05	1.11939e-05	6.25743e-05	4.6071e-05	2.86288e-05	2.76e-05	3.87951e-05	9.29196e-06	8.10623e-06	1.3571e-05	5.02488e-05	4.14383e-05	3.49721e-05	9.62907e-06	7.37295e-05	3.8367e-05	2.30293e-05	4.44696e-05	5.10093e-05	6.84461e-05	9.59403e-06	8.39084e-05	1.27564e-05
P17	0.000556617	0.000349855	0.000333894	9.42951e-05	6.46144e-05	7.9e-05	0.000413439	0.00012744	8.2485e-05	9.24512e-05	0.000142352	1.76343e-05	0.000281913	4.1299e-05	7.28e-06	4.86137e-05	6.23147e-06	8.2101e-05	1.45136e-05	9.88839e-06	8.86763e-06	1.46173e-05	5.79641e-06	4.45344e-05
P18	0.000207054	8.35031e-05	5.62064e-05	7.55663e-05	9.53002e-05	2.14892e-05	4.90213e-05	0.000151524	3.12866e-05	0.000190846	0.000110184	9.75192e-05	3.80272e-05	3.13689e-06	3.66828e-05	1.79054e-05	8.26556e-06	1.44285e-05	5.36345e-06	6.61834e-06	9.21754e-06	3.17561e-05	6.87053e-06	5.30723e-05
P19	8.99e-06	3.25438e-05	5.42477e-06	5.79536e-05	8.13e-06	3.16625e-05	9.8852e-06	5.55618e-05	5.93406e-06	4.44e-06	7.82991e-06	2.3287e-05	1.15984e-05	8.99e-06	3.25438e-05	5.42477e-05	6.79536e-05	7.12806e-05	3.16625e-05	9.8852e-06	5.55618e-05	1.93406e-05	7.43749e-06	7.82991e-06
The adjusted p-value as determined by Dunn’s test corrected for multiple comparisons between mild and severe COVID-19 patients is reported for specificities with a significant difference in the associated figure
Fig. 8(C)	M
Peptide ID	Mild (n=13)													Severe (n=11)
P20	2.68903e-06	2.3761e-06	4.60948e-06	6.9771e-06	7.18237e-06	4.353e-06	7.35e-07	9.41993e-07	5.32827e-06	1.18322e-06	2.6137e-06	8.13e-07	6.04138e-06	3.78916e-06	4.33566e-06	6.3568e-06	1.69e-06	2.92955e-06	3.54983e-06	1.58e-06	5.63585e-06	1.12663e-06	5.15795e-06	7.87863e-06
P21	2.78534e-06	7.97421e-06	1.77e-06	8.49e-07	1.21e-06	4.22641e-06	8.62206e-06	4.99368e-06	3.28389e-06	6.15329e-06	9.3e-07	8.63e-07	7.27533e-07	6.62e-07	8.55706e-07	2.25e-06	3.55e-06	2.73001e-06	3.629e-06	4.00762e-06	4.47956e-06	1.15792e-06	1.33181e-06	3.00031e-06
P22	4.4665e-05	3.34619e-05	8.37694e-06	1.42946e-05	6.57463e-05	5.87282e-05	8.65503e-06	4.78036e-05	8.68464e-06	7.94077e-06	7.59419e-06	1.31335e-05	2.33016e-05	2.08206e-05	5.90558e-05	3.773e-05	8.86374e-06	5.60334e-05	1.03583e-05	7.93024e-06	6.62013e-06	5.86695e-05	3.44922e-05	6.27083e-06
P23	5.89091e-05	2.10158e-05	4.43079e-05	9.84984e-06	6.17887e-05	7.85054e-05	2.32463e-05	5.42372e-05	1.98999e-05	1.74355e-05	6.10414e-05	3.74672e-05	3.61198e-05	1.23e-05	3.5e-05	4.67e-06	9.23916e-06	3.66e-06	1.03e-05	8.74978e-06	1.04e-05	4.92e-06	1.4e-05	5.82e-06
The adjusted p-value as determined by Dunn’s test corrected for multiple comparisons between mild and severe COVID-19 patients is reported for specificities with a significant difference in the associated figure
Fig. 8(D)	N
Peptide ID	Mild (n=13)													Severe (n=11)
P24	5.48191e-05	8.64843e-06	2.76001e-05	8.70955e-06	4.39168e-05	3.38482e-05	7.03035e-06	9.98067e-06	3.46655e-05	4.75956e-05	8.11539e-06	5.21107e-06	3.71704e-05	6.61946e-06	6.44424e-05	7.32112e-06	6.76448e-05	4.49348e-05	9.35968e-06	7.78063e-06	5.67812e-05	9.66585e-06	1.6582e-05	8.02816e-06
P25	4.9782e-06	1.04e-06	2.168e-06	5.0604e-06	8.95e-07	4.0637e-06	7.27e-07	3.0961e-06	5.8138e-06	2.18e-06	1.37e-06	3.4392e-06	3.11e-06	4.9038e-06	2.509e-06	1.37e-05	2.55e-06	3.21e-06	6.9447e-06	1.87e-06	2.94e-06	5.98e-06	3.4413e-06	7.5363e-06
Fig. 8(E)	Correlation between the average sequence similarity of SARS-CoV-2 epitopes across hCoVs and the frequency of antigen-specific CD8+ T cells in COVID-19 patients.
Peptide ID	Avg. sequence similarity (%)	Frequency of SARS-CoV-2 specific cells per total CD8+ T cells (Mild COVID-19 patients)		Frequency of SARS-CoV-2 specific cells per total CD8+ T cells (Severe COVID-19 patients)
		Mean	SD	Mean	SD
P1	69.4375	2.93841e-05	3.2654e-05	0.000122006	0.000128772
P2	58.3275	4.03581e-06	2.7568e-06	4.79917e-06	2.44589e-06
P3	63.8825	2.45364e-05	2.10629e-05	4.47887e-05	3.02609e-05
P4	63.8825	5.07652e-06	3.02519e-06	6.04173e-06	4.92445e-06
P5	97.22	0.000321698	0.000246451	1.86789e-05	1.57366e-05
P6	66.66	7.87275e-06	8.77909e-06	5.13703e-06	3.22859e-06
P7	74.9925	6.05984e-05	4.50761e-05	3.49852e-05	2.45244e-05
P8	58.3275	1.39748e-05	2.47806e-05	0.000106709	8.97661e-05
P9	61.105	4.44518e-06	2.95568e-06	4.35626e-06	3.13448e-06
P10	94.44	0.000162497	0.000172684	3.43047e-05	4.32427e-05
P11	55.55	4.1346e-06	2.63807e-06	4.88724e-06	2.9777e-06
P12	80.5475	0.000140615	0.000135163	1.43945e-05	1.27816e-05
P13	94.44	3.76216e-05	2.92595e-05	3.99526e-05	2.38799e-05
P14	61.105	5.44415e-05	3.1193e-05	4.41912e-05	3.29757e-05
P15	55.55	4.71815e-06	2.8127e-06	4.11712e-06	2.36133e-06
P16	61.105	3.57971e-05	2.20374e-05	4.0901e-05	2.6291e-05
P17	77.77	0.000202768	0.000166105	2.57948e-05	2.48995e-05
P18	66.66	9.28867e-05	5.91287e-05	1.75743e-05	1.6078e-05
P19	55.55	2.02493e-05	1.8806e-05	3.33394e-05	2.49654e-05
P20	47.2175	3.52643e-06	2.36085e-06	4.00273e-06	2.1347e-06
P21	47.2175	3.41449e-06	2.78426e-06	2.51399e-06	1.34833e-06
P22	38.885	2.63374e-05	2.12424e-05	2.7895e-05	2.21103e-05
P23	66.66	4.02942e-05	2.13358e-05	1.08235e-05	8.67816e-06
P24	55.55	2.51778e-05	1.78925e-05	2.71964e-05	2.5523e-05
P25	38.885	2.91857e-06	1.70284e-06	5.05319e-06	3.44565e-06
Pearson correlation (Mild: r = 0.71, p < 0.0001, Severe:r = 0.35, p = 0.0821 (n.s.))
Fig. 8(F)	The distribution of SARS-CoV-2 specific TCR motifs shared between unexposed individuals and COVID-19 patients identified by GLIPH2
WHO score	TCR motifs identified in unexposed individuals with conserved peptides (%)	TCR motifs identified in unexposed individuals using peptides unique to SARS-CoV-2 (%)	TCR motifs
0	71.5	28.6	(SE-GTYG,SRDF-NQP,SVGLAGG-YNE,SY-AGISYE,SGT-PYG,RGTAS-E,-SLLGSYE,S-DLAGGET,SERA-GTDT,SL-SGGYG,TG-DNYG,SIQGA-EK,SP-LGRE,R-TSGGE)
1	87.5	12.5	(-RDGTTE,S-AGLRET,SILA-GE,SGLAD-NE,SQGQTS-YE,SLG-QP,SI-SSSSYE,SLVER-YE)
2	83.4	16.7	(SFG-GTNSP,SGT-EDT,SLSS-E,SE-AE,T-REVYNE,SVGT-TE,SL-KGGGE,SPSRN-E,S-SGTDT,SL-GLGE,SFEGTD-,SPPGT-TGE,-LGVNYG,SLSVG-NQP,SER-NNE,SHRA-YG,SP-GTE,SERAGGT-T,SPQQGA-SYE,SLS-YE,SLGGL-YNE,-LGQNNE,SFR-EK,SD-TSGTDT)
3	65.4	34.7	(SL-GE,SPS-NTE,SL-GNTE,S-GSTDT,SQ-YE,SP-RNTE,SLV-TGE,SLS-TDT,SLAGGR-DT,SL-YE,SLGRGR-TE,SL-SYE,SYSLN-E,SL-GNE,SLET-TE,SQP-YG,SQDLAG-GNT,SRTSG-FDE,SEGTGA-TE,SLTGT-GNNE,-DRAFE,GTGG-AKNI,S-YNE,SLSG-DT,SL-GSNQP,SLRR-E)
4	45.5	54.6	(SPGT-GAET,SET-GTDT,SVVGQ-SE,SDSTSG-DT,S-LGLDT,SPLL-GE,RE-GAKNI,SLV-RSYE,SLLGSN-P,S-GPVSYNE,SLSGGA-YNE)
5	25	75	(SLG-DG,TQ-GANV,SYGLG-T,SPGQG-FNQP,SLG-DG)
6	0	100	(-GLLSSYNE,SE-PGGNTE)
Significance of TCR motif distribution determined by Fisher's test (adjusted p-value = 0.00019)
Fig. 8(H)	Quantification of SARS-CoV-2 specific CD8+ T cells across the naïve and memory subsets in mild COVID-19 patients (n=13)
Peptide ID	Naïve		CM		EM		TEMRA
	Mean	SD	Mean	SD	Mean	SD	Mean	SD
P1	12	0.4	30	3.5	48	6.2	10	1.6
P2	70	6.1	14	9.2	12	8.7	4	7.2
P3	18	5	30	3.8	45	3.8	7	2.3
P4	53	0.4	28	8.9	18	5.6	1	7.4
P5	1	2	10	5	83	2.6	6	0.5
P6	38	0.8	37	6.6	19	9.4	6	5.7
P7	8	3.6	12	0.9	75	1.2	5	3.6
P8	71	3.4	20	4.4	7	9	2	6.5
P9	37	1.5	45	7.5	12	3.9	6	1.8
P10	3	9	16	4.2	76	4.6	5	5.5
P11	66	5.4	21	3	7	7.6	6	3.9
P12	6	4.5	27	2.4	62	5	5	0.4
P13	10	3.2	32	0.8	55	5.9	3	5.2
P14	8	8.7	21	4	62	6.7	9	1.5
P15	45	6.1	43	1.2	10	8.2	2	9.6
P16	16	9.4	21	3.6	58	3.5	5	7.7
P17	2	3.9	20	0.8	75	0.1	3	7.7
P18	15	4.6	28	9	54	0.5	3	9
P19	13	9.2	19	5.1	65	5	3	10
P20	41	7.4	37	2.7	17	1.1	5	1.4
P21	61	7.1	26	9.6	11	5.6	2	9.3
P22	12	5.9	23	4.9	60	3.3	5	0.5
P23	9	2.6	38	7.1	49	7.1	4	9.4
P24	11	2.5	21	1.3	61	0.9	7	5.2
P25	35	7.1	45	5.1	15	8	5	0.4
Fig. 8(I)	Quantification of SARS-CoV-2 specific CD8+ T cells across the naïve and memory subsets in severe COVID-19 patients (n=11)
Peptide ID	Naïve		CM		EM		TEMRA
	Mean	SD	Mean	SD	Mean	SD	Mean	SD
P1	8	5.5	11	9.7	78	5.6	3	3.1
P2	47	3.1	24	4.2	24	2.6	5	9.3
P3	7	0.3	24	6.4	65	7.7	4	8.1
P4	49	5.2	26	9.5	20	4.1	5	0.4
P5	12	2.8	50	6.2	33	4.8	5	8.8
P6	28	4.3	28	0.5	36	9.8	8	1.7
P7	11	7.8	29	4.4	53	9.7	7	0.7
P8	4	2.4	12	4.5	82	6.7	2	9.9
P9	36	9.1	37	6.5	21	9.1	6	10
P10	12	2.6	51	9	34	7.3	3	5.5
P11	63	2.3	20	3.8	13	7.9	4	8.7
P12	15	1.1	48	1.8	32	1.9	5	4.6
P13	10	8.6	53	3.3	34	4	3	7.8
P14	11	5.2	20	3.8	64	6.1	5	7.3
P15	28	2.5	58	8.4	11	0.5	3	9.3
P16	11	3.2	23	8.2	62	5.4	4	8.8
P17	13	8.4	58	3.1	22	4.4	7	7.7
P18	19	8	49	0.3	28	6.3	4	0.4
P19	4	5.1	10	3.2	78	6.2	8	7.4
P20	40	2.1	32	7.1	21	10	7	2.5
P21	55	8.1	21	8.2	20	2.4	4	9.7
P22	5	6.1	27	4.3	65	4.3	3	9.3
P23	21	9.7	43	9.5	31	5.1	5	0.4
P24	9	6.5	16	3.4	73	7.2	2	5.6
P25	11	5.9	24	7.8	58	2.5	7	5.6

## Sheet: Fig.S1
Fig. S1(A)	Distribution of higher-order (n>10) oligomeric assemblies across all non-redundant entries (N=145,181) in the protein data bank
Number of protein chains per assembly	Number of protein entries
11	90
12	1427
13	120
14	252
15	90
16	339
17	32
18	183
19	41
20	138
21	48
22	77
23	23
24	695
25	13
26	70
27	24
28	342
29	18
30	76
31	85
32	72
33	28
34	53
35	43
36	59
37	13
38	22
39	20
40	36
41	15
42	32
43	7
44	9
45	30
46	27
47	34
48	55
49	7
50	11
51	4
52	3
53	9
54	28
55	19
56	26
57	34
58	78
59	52
60	200
61	12
62	8
63	4
64	4
65	4
66	3
67	0
68	6
69	2
70	4
71	1
72	10
73	2
74	3
75	4
76	2
77	0
78	15
79	28
80	18
81	13
82	11
83	42
84	10
85	15
86	14
87	12
88	4
89	6
90	2
91	1
92	1
93	1
94	0
95	2
96	4
97	0
98	0
99	1
100	0

## Sheet: Fig.S3
Fig. S3(A)	Comparison of SAv-pMHC2 dimer formation for different fluorophore labelled SAv
SAv (Conc, µM)	SAv-pMHC2 fraction (at 1µM pMHC)
	Alexa 488		eFluor 450		Alexa 647		PE		PE/Cyanine7
	Mean	SD	Mean	SD	Mean	SD	Mean	SD	Mean	SD
0.1	0.11	0.008	0.1	0.031	0.12	0.066	0.2	0.036	0.22	0.086
0.25	0.43	0.011	0.48	0.075	0.47	0.038	0.55	0.05	0.52	0.022
0.5	0.83	0.04	0.85	0.071	0.81	0.034	0.85	0.054	0.8	0.073
0.75	0.78	0.022	0.74	0.096	0.72	0.031	0.8	0.094	0.76	0.091
1	0.67	0.072	0.71	0.027	0.61	0.013	0.65	0.042	0.62	0.083
1.25	0.49	0.004	0.51	0.052	0.42	0.033	0.44	0.007	0.41	0.097
1.5	0.29	0.016	0.27	0.074	0.22	0.035	0.23	0.015	0.27	0.071
1.75	0.25	0.071	0.2	0.095	0.17	0.044	0.21	0.021	0.19	0.084
2	0.21	0.069	0.18	0.091	0.13	0.007	0.17	0.03	0.1	0.081

[truncated: 4 more sheets: Fig.S5, Fig.S6, Fig.S8, Fig.S10]
