# Supplementary material for: CD8+ T cells specific for conserved coronavirus epitopes correlate with milder disease in patients with COVID-19
Source: Sci Immunol. 2021 Jul 1;6(61):eabg5669. doi: 10.1126/sciimmunol.abg5669 (PMC8975171; doi:10.1126/sciimmunol.abg5669)
Supplement: Supplementary file 4 — MDAR Checklist [file sciimmunol.abg5669_mdar_checklist.zip]

Archive with 1 entries (1 files):
- sciimmunol.abg5669_MDAR_Checklist.docx
